# Supplementary material for: Molybdenum and Vanadium-Codoped Cobalt Carbonate Nanosheets Deposited on Nickel Foam as a High-Efficient Bifunctional Catalyst for Overall Alkaline Water Splitting
Source: Molecules. 2024 Jul 30;29(15):3591. doi: 10.3390/molecules29153591 (PMC11314115; doi:10.3390/molecules29153591)
Supplement: Supplementary file 1 [file molecules-29-03591-s001.zip]

Archive with 1 entries (1 files):
- molecules-3120932-supplementary.pdf
